# Supplementary material for: Spatial distribution and losses by grain destroying insects in transgenic corn expressing the toxin Cry1Ab
Source: PLoS One. 2018 Aug 10;13(8):e0201201. doi: 10.1371/journal.pone.0201201 (PMC6086412; doi:10.1371/journal.pone.0201201)
Supplement: S1 Table — SEASON: 1-first season and 2-second season; GENO: variety of maize grown in the research; BT: corn transgenic DKB 390 YG (expressing the Bt protein Cry1Ab), resistance to caterpillars; NON-BT: isoline DKB 390, susceptible to caterpillars; N: number of samples; TL: Total yield losses (%) caused by insects species exhibiting frequency of occurrence above 10% in the samples from both corn genotypes; CATH; yield losses (%) caused by Cathartus quadricollis; CATE: yield losses (%) caused by Spodoptera frugiperda + Helicoverpa sp.; EUXE: yield losses caused (%) by Euxesta spp.;MICE: yield losses (%) caused by mice; SITO: yield losses (%) caused by Sitophillus zeamais; CRYP: yield losses (%) caused by Cryptolestes sp.; TRIB: yield losses (%) caused by Tribolium sp. (XLSX) [file pone.0201201.s001.xlsx]

## Sheet: Planilha1
SEASON	GENO	N	TL	CATH	CATE	EUXE	MICE	SITH	CRYP	TRIB
1	BT	1	6.20053	0	100	0	0	0	0	0
1	BT	2	21.998	0.458716	95.8716	0	0	3.66972	0	0
1	BT	3	25.4658	6.72389	80.1144	0	6.15165	7.01001	0	0
1	BT	4	23.9865	0	67.9577	32.0423	0	0	0	0
1	BT	5	33.1318	0	85.7469	14.2531	0	0	0	0
1	BT	6	20.3861	9.47075	61.5599	28.9694	0	0	0	0
1	BT	7	9.88802	2.89157	86.2651	10.8434	0	0	0	0
1	BT	8	3.09995	0	100	0	0	0	0	0
1	BT	9	12.9595	42.8094	0	49.1639	8.02676	0	0	0
1	BT	10	46.5323	0	100	0	0	0	0	0
1	BT	11	2.07403	36.9231	60	0	0	3.07692	0	0
1	BT	12	27.7062	0	13.0233	86.9767	0	0	0	0
1	BT	13	9.0027	0	100	0	0	0	0	0
1	BT	14	18.3313	84.0532	15.9468	0	0	0	0	0
1	BT	15	23.1527	0	78.0142	21.9858	0	0	0	0
1	BT	16	26.2261	4.62598	95.374	0	0	0	0	0
1	BT	17	13.3835	0	100	0	0	0	0	0
1	BT	18	5.09584	0	100	0	0	0	0	0
1	BT	19	0.176929	100	0	0	0	0	0	0
1	BT	20	7.13563	0	89.8089	0	10.1911	0	0	0
1	BT	21	0.614251	0	0	100	0	0	0	0
1	BT	22	24.0741	2.0979	97.9021	0	0	0	0	0
1	BT	23	15.1793	3.51759	25.6281	70.8543	0	0	0	0
1	BT	24	14.9584	0	0	100	0	0	0	0
1	BT	25	17.0877	0	0	100	0	0	0	0
1	BT	26	32.3401	6.91057	19.9187	73.1707	0	0	0	0
1	BT	27	7.47314	0	0	89.8876	10.1124	0	0	0
1	BT	28	29.6682	0	36.8948	63.1052	0	0	0	0
1	BT	29	20.133	6.60377	80.1887	13.2075	0	0	0	0
1	BT	30	18.0328	15.9091	78.3058	5.78512	0	0	0	0
1	BT	31	18.0532	17.7419	82.2581	0	0	0	0	0
1	BT	32	12.0046	38.7173	0	60.8076	0	0.475059	0	0
1	BT	33	13.3333	7.92453	87.5472	0	0	4.5283	0	0
1	BT	34	17.1338	20.8178	26.3941	52.7881	0	0	0	0
1	BT	35	26.5046	16.1572	35.8079	48.0349	0	0	0	0
1	BT	36	29.3187	1.85759	0	72.7554	25.387	0	0	0
1	BT	37	28.3509	0	76.2376	23.7624	0	0	0	0
1	BT	38	19.3627	2.78481	78.9873	18.2278	0	0	0	0
1	BT	39	26.6112	1.95312	31.6406	66.4062	0	0	0	0
1	BT	40	11.007	6.80851	35.9574	57.0213	0	0.212766	0	0
1	BT	41	1.02331	0	100	0	0	0	0	0
1	BT	42	8.16859	0	0	97.7169	0	2.28311	0	0
1	BT	43	16.5827	0	0	100	0	0	0	0
1	BT	44	11.7687	2.28571	77.7143	20	0	0	0	0
1	BT	45	2.62172	100	0	0	0	0	0	0
1	BT	46	5.36913	0	0	100	0	0	0	0
1	BT	47	20.4405	4.31034	26.7241	68.9655	0	0	0	0
1	BT	48	6.8633	0	100	0	0	0	0	0
1	BT	49	20.5523	0	10	90	0	0	0	0
1	BT	50	8.37438	0	41.1765	58.8235	0	0	0	0
1	BT	51	8.34606	0	100	0	0	0	0	0
1	BT	52	14.84	15.903	69.0027	15.0943	0	0	0	0
1	BT	53	0	0	0	0	0	0	0	0
1	BT	54	10.7438	0	42.3077	57.6923	0	0	0	0
1	BT	55	4.10959	0	100	0	0	0	0	0
1	BT	56	9.4914	9.0566	90.9434	0	0	0	0	0
1	BT	57	3.19293	4.25532	0	95.7447	0	0	0	0
1	BT	58	12.0928	2.6936	80.8081	16.4983	0	0	0	0
1	BT	59	7.0018	10.2564	0	89.7436	0	0	0	0
1	BT	60	8.27887	0	100	0	0	0	0	0
1	BT	61	29.5652	0	75.9804	24.0196	0	0	0	0
1	BT	62	11.8033	0	74.0741	25.9259	0	0	0	0
1	BT	63	20.398	7.83972	39.3728	52.7875	0	0	0	0
1	BT	64	33.1929	0	20.8122	79.1878	0	0	0	0
1	BT	65	30.3468	23.8095	61.9048	14.2857	0	0	0	0
1	BT	66	18.854	0	100	0	0	0	0	0
1	BT	67	18.3113	0	99.4444	0	0	0.555556	0	0
1	BT	68	21.1312	17.0772	74.8768	7.88177	0	0.164204	0	0
1	BT	69	24.4649	3.46908	96.5309	0	0	0	0	0
1	BT	70	22.201	0	100	0	0	0	0	0
1	BT	71	30.4326	2.74637	16.4782	80.7754	0	0	0	0
1	BT	72	23.9028	17.7966	0	82.2034	0	0	0	0
1	BT	73	32.5996	4.01929	95.9807	0	0	0	0	0
1	BT	74	42.8195	0	99.6154	0	0	0.384615	0	0
1	BT	75	16.9884	52.2727	31.8182	15.9091	0	0	0	0
1	BT	76	4.31373	100	0	0	0	0	0	0
1	BT	77	16.8071	0	25.0627	74.9373	0	0	0	0
1	BT	78	0.228571	100	0	0	0	0	0	0
1	BT	79	3.47138	100	0	0	0	0	0	0
1	BT	80	1.19522	100	0	0	0	0	0	0
1	BT	81	33.6283	0.631579	99.3684	0	0	0	0	0
1	BT	82	10.3415	4.04984	95.9502	0	0	0	0	0
1	BT	83	12.5091	4.66472	37.3178	57.1429	0	0.874636	0	0
1	BT	84	17.8952	0	60.7046	39.2954	0	0	0	0
1	BT	85	1.18421	100	0	0	0	0	0	0
1	BT	86	20.2324	0.792079	99.2079	0	0	0	0	0
1	BT	87	9.2955	4.21053	95.7895	0	0	0	0	0
1	BT	88	23.7037	3.57143	96.4286	0	0	0	0	0
1	BT	89	11.7391	4.3771	95.6229	0	0	0	0	0
1	BT	90	1.00279	100	0	0	0	0	0	0
1	BT	91	6.96095	4.87805	29.2683	65.8537	0	0	0	0
1	BT	92	5.47056	0	99.1525	0.847458	0	0	0	0
1	BT	93	24.1226	7.75946	84.0931	8.14743	0	0	0	0
1	BT	94	3.36538	0	100	0	0	0	0	0
1	BT	95	2.85344	0	100	0	0	0	0	0
1	BT	96	23.6607	0	28.3019	71.6981	0	0	0	0
1	BT	97	0.309598	0	0	0	0	100	0	0
1	BT	98	27.2508	0	52.6549	47.3451	0	0	0	0
1	BT	99	11.7729	99.4118	0	0	0	0.588235	0	0
1	BT	100	1.14747	0	0	100	0	0	0	0
1	BT	101	2.56892	46.3415	53.6585	0	0	0	0	0
1	BT	102	9.09774	23.9669	0	76.0331	0	0	0	0
1	BT	103	2.07861	1.81818	98.1818	0	0	0	0	0
1	BT	104	7.13924	0	92.9078	7.0922	0	0	0	0
1	BT	105	3.97603	0	75.3425	24.6575	0	0	0	0
1	BT	106	4.15473	0	100	0	0	0	0	0
1	BT	107	1.04439	100	0	0	0	0	0	0
1	BT	108	6.4803	0	100	0	0	0	0	0
1	BT	109	4.73824	2.0979	97.9021	0	0	0	0	0
1	BT	110	6.34542	0	64.878	0	35.122	0	0	0
1	BT	111	12.7341	1.47059	98.5294	0	0	0	0	0
1	BT	112	12.1011	0	100	0	0	0	0	0
1	BT	113	3.62196	0	100	0	0	0	0	0
1	BT	114	17.8771	0	100	0	0	0	0	0
1	BT	115	7.79468	0	29.2683	68.2927	0	2.43902	0	0
1	BT	116	0.873744	0	5	0	0	95	0	0
1	BT	117	13.6691	3.28947	96.0526	0	0	0.657895	0	0
1	BT	118	10.0631	0.31348	65.8307	33.8558	0	0	0	0
1	BT	119	3.63467	0	23.0769	76.9231	0	0	0	0
1	BT	120	24.6646	5.28	94.72	0	0	0	0	0
1	BT	121	4.49313	0	89.2562	10.7438	0	0	0	0
1	BT	122	19.3295	6.82657	90.0369	0	0	3.13653	0	0
1	BT	123	8.16413	5.18135	94.8187	0	0	0	0	0
1	BT	124	3.64583	0	100	0	0	0	0	0
1	BT	125	2.91767	0	100	0	0	0	0	0
1	BT	126	0.281426	0	83.3333	0	0	16.6667	0	0
1	BT	127	5.98918	0	79.3548	20.6452	0	0	0	0
1	BT	128	22.0104	7.48031	91.9291	0	0	0.590551	0	0
1	BT	129	9.26558	1.38249	98.6175	0	0	0	0	0
1	BT	130	26.3255	0.13986	99.8601	0	0	0	0	0
1	BT	131	4.06151	0	36.4078	61.165	0	2.42718	0	0
1	BT	132	20.8723	3.91061	64.2458	0	0	31.6574	0	0.18622
1	BT	133	17.8596	29.7665	70.2335	0	0	0	0	0
1	BT	134	0	0	0	0	0	0	0	0
1	BT	135	12.6793	0	0	100	0	0	0	0
1	BT	136	44.9117	7.39884	63.6994	28.9017	0	0	0	0
1	BT	137	16.9752	0	100	0	0	0	0	0
1	BT	138	24.7984	6.34146	81.9512	11.7073	0	0	0	0
1	BT	139	15.2773	6.00962	93.9904	0	0	0	0	0
1	BT	140	20.2128	19.0476	32.3308	48.6216	0	0	0	0
1	BT	141	11.3411	0	0	100	0	0	0	0
1	BT	142	9.50096	12.3153	0	36.4532	51.2315	0	0	0
1	BT	143	17.9599	6.79612	0	93.2039	0	0	0	0
1	BT	144	21.3398	0.623701	64.4491	34.9272	0	0	0	0
1	BT	145	0	0	0	0	0	0	0	0
1	BT	146	11.8038	0	100	0	0	0	0	0
1	BT	147	18.1937	0.539568	28.2374	71.223	0	0	0	0
1	BT	148	27.6009	1.26582	98.7342	0	0	0	0	0
1	BT	149	7.45513	0	100	0	0	0	0	0
1	BT	150	14.9337	0	100	0	0	0	0	0
1	BT	151	16.9779	0	37	63	0	0	0	0
1	BT	152	2.52785	0	100	0	0	0	0	0
1	BT	153	5.73359	0	100	0	0	0	0	0
1	BT	154	3.30547	0	96.5517	3.44828	0	0	0	0
1	BT	155	5.62552	0	100	0	0	0	0	0
1	BT	156	5.17724	0	100	0	0	0	0	0
1	BT	157	0.36914	90	0	0	0	10	0	0
1	BT	158	5.47089	0	100	0	0	0	0	0
1	BT	159	18.1791	6.52529	64.1109	29.3638	0	0	0	0
1	BT	160	16.4161	0.990099	0	99.0099	0	0	0	0
1	BT	161	22.6534	0	0	100	0	0	0	0
1	BT	162	16.2766	2.17865	0.217865	97.6035	0	0	0	0
1	BT	163	42.7648	0	59.6138	40.3862	0	0	0	0
1	BT	164	25.8278	8.05861	20.1465	71.7949	0	0	0	0
1	BT	165	5.2211	0	100	0	0	0	0	0
1	BT	166	20.3907	4.39122	79.2415	16.3673	0	0	0	0
1	BT	167	40.1566	11.4206	40.9471	47.6323	0	0	0	0
1	BT	168	9.04325	0	100	0	0	0	0	0
1	BT	169	24.9002	0	50.641	49.359	0	0	0	0
1	BT	170	19.3443	1.27119	16.5254	82.2034	0	0	0	0
1	BT	171	6.64137	0	100	0	0	0	0	0
1	BT	172	8.35165	31.5789	68.4211	0	0	0	0	0
1	BT	173	8.10413	10.9091	77.5758	0	0	11.5152	0	0
1	BT	174	43.586	3.84615	62.5418	33.612	0	0	0	0
1	BT	175	6.76407	0	100	0	0	0	0	0
1	BT	176	35.5281	1.44788	82.3359	16.2162	0	0	0	0
1	BT	177	2.27577	0	100	0	0	0	0	0
1	BT	178	23.6895	0	42.9787	57.0213	0	0	0	0
1	BT	179	31.5857	36.0324	63.9676	0	0	0	0	0
1	BT	180	21.6495	24.7619	0	75.2381	0	0	0	0
1	BT	181	25.9819	27.907	52.5581	19.5349	0	0	0	0
1	BT	182	21.5672	8.82353	91.1765	0	0	0	0	0
1	BT	183	28.8391	16.6065	0	83.3935	0	0	0	0
1	BT	184	8.20683	23.6994	75.1445	0	0	1.15607	0	0
1	BT	185	17.0857	24.7956	28.3379	46.8665	0	0	0	0
1	BT	186	6.87067	100	0	0	0	0	0	0
1	BT	187	24.4068	16.6667	81.9444	0	0	1.38889	0	0
1	BT	188	39.9905	0.948992	99.051	0	0	0	0	0
1	BT	189	6.00751	1.38889	98.6111	0	0	0	0	0
1	BT	190	9.52381	4.7619	92.2619	2.97619	0	0	0	0
1	BT	191	10.9675	0	100	0	0	0	0	0
1	BT	192	22.4771	3.26531	96.7347	0	0	0	0	0
1	BT	193	11	0	86.3636	0	0	13.6364	0	0
1	BT	194	25.1464	0	69.4696	30.5304	0	0	0	0
1	BT	195	8.8025	0	99.4924	0	0	0.507614	0	0
1	BT	196	10.8443	32.2148	67.4497	0	0	0.33557	0	0
1	BT	197	14.882	7.11382	91.0569	0	0	1.82927	0	0
1	BT	198	4.72826	0	100	0	0	0	0	0
1	BT	199	0.782313	86.9565	0	0	0	13.0435	0	0
1	BT	200	23.3929	0	14.5038	85.4962	0	0	0	0
1	BT	201	11.471	1.17647	78.5294	20.2941	0	0	0	0
1	BT	202	5.23349	0	100	0	0	0	0	0
1	BT	203	9.64067	20.4545	79.0909	0	0	0.454545	0	0
1	BT	204	23.3077	0	91.3043	8.69565	0	0	0	0
1	BT	205	0.0463177	0	100	0	0	0	0	0
1	BT	206	4.8048	59.375	40.625	0	0	0	0	0
1	BT	207	0.25974	20	0	0	0	80	0	0
1	BT	208	1.32827	100	0	0	0	0	0	0
1	BT	209	12.0921	1.32275	98.6772	0	0	0	0	0
1	BT	210	3.10078	0	45.4545	0	34.5455	20	0	0
1	BT	211	10.737	2.54237	0	97.4576	0	0	0	0
1	BT	212	26.848	0	70.6494	29.3506	0	0	0	0
1	BT	213	4.50248	100	0	0	0	0	0	0
1	BT	214	11.0375	4.46602	60.1942	0	35.3398	0	0	0
1	BT	215	0	0	0	0	0	0	0	0
1	BT	216	18.5079	7.36434	91.0853	0	0	1.55039	0	0
1	BT	217	1.82292	100	0	0	0	0	0	0
1	BT	218	25.9002	9.95261	86.8878	0	0	3.15956	0	0
1	BT	219	10.1678	0	100	0	0	0	0	0
1	BT	220	8.8917	0	96.6825	0	0	3.31754	0	0
1	BT	221	8.33333	32.2148	46.3087	0	0	21.4765	0	0
1	BT	222	19.1847	7.33083	80.0752	0	3.57143	9.02256	0	0
1	BT	223	11.6972	0	100	0	0	0	0	0
1	BT	224	5.63499	0	100	0	0	0	0	0
1	BT	225	5.52229	8.43373	91.5663	0	0	0	0	0
1	BT	226	5.15063	0	78.6164	0	0	21.3836	0	0
1	BT	227	4.87329	0	100	0	0	0	0	0
1	BT	228	21.4199	0	57.197	42.803	0	0	0	0
1	BT	229	13.0665	6.6474	93.3526	0	0	0	0	0
1	BT	230	12.5821	0.261097	99.7389	0	0	0	0	0
1	BT	231	0	0	0	0	0	0	0	0
1	BT	232	7.95756	0	100	0	0	0	0	0
1	BT	233	17.7955	4.3088	95.6912	0	0	0	0	0
1	BT	234	21.6049	1.17647	98.8235	0	0	0	0	0
1	BT	235	7.06845	0	100	0	0	0	0	0
1	BT	236	6.4429	0	100	0	0	0	0	0
1	BT	237	16.5493	3.82979	89.3617	6.80851	0	0	0	0
1	BT	238	29.3204	2.75938	80.4636	16.777	0	0	0	0
1	BT	239	4.94071	0	100	0	0	0	0	0
1	BT	240	4.77855	0	100	0	0	0	0	0
1	BT	241	4.66667	4.69799	70.4698	0	24.8322	0	0	0
1	BT	242	23.9343	6.49351	70.6865	22.82	0	0	0	0
1	BT	243	5.43796	0	100	0	0	0	0	0
1	BT	244	23.4272	8.56672	42.5865	48.7644	0	0.0823723	0	0
1	BT	245	17.955	13.1115	0	86.8885	0	0	0	0
1	BT	246	17.6583	23.913	22.2826	53.8043	0	0	0	0
1	BT	247	29.7816	56.8873	0	43.1127	0	0	0	0
1	BT	248	19.5355	68.2984	0	31.7016	0	0	0	0
1	BT	249	12.4294	20.4545	0	79.5455	0	0	0	0
1	BT	250	19.0763	8.84211	88.2105	2.94737	0	0	0	0
1	BT	251	6.64273	0	100	0	0	0	0	0
1	BT	252	16.6806	48.5	30	0	0	21.5	0	0
1	BT	253	42.299	11.9005	35.1687	24.8668	0	28.0639	0	0
1	BT	254	0.904782	0	100	0	0	0	0	0
1	BT	255	0.686869	0	94.1176	0	0	5.88235	0	0
1	BT	256	1.47469	0	100	0	0	0	0	0
1	BT	257	1.68993	0	100	0	0	0	0	0
1	BT	258	0.581879	0	100	0	0	0	0	0
1	BT	259	16.8605	3.01724	96.9828	0	0	0	0	0
1	BT	260	2.27754	6.97674	93.0233	0	0	0	0	0
1	BT	261	2.09654	0	100	0	0	0	0	0
1	BT	262	5.07057	0	98.9691	0	0	1.03093	0	0
1	BT	263	5.69295	0	100	0	0	0	0	0
1	BT	264	31.905	0	70.8738	29.1262	0	0	0	0
1	BT	265	4.26186	0	100	0	0	0	0	0
1	BT	266	14.0441	0	29.8429	70.1571	0	0	0	0
1	BT	267	14.2171	0	49.0244	44.878	5.85366	0	0.243902	0
1	BT	268	5.02165	0	100	0	0	0	0	0
1	BT	269	2.05212	0	100	0	0	0	0	0
1	BT	270	8.96987	0	0	100	0	0	0	0
1	BT	271	1.02378	0	100	0	0	0	0	0
1	BT	272	0	0	0	0	0	0	0	0
1	BT	273	2.04337	0	100	0	0	0	0	0
1	BT	274	11.3119	0	0	100	0	0	0	0
1	BT	275	10.67	0	0	100	0	0	0	0
1	BT	276	1.90024	0	100	0	0	0	0	0
1	BT	277	11.4613	0	0	100	0	0	0	0
1	BT	278	10.7972	9.30931	0	74.4745	16.2162	0	0	0
1	NON-BT	1	3.52984	100	0	0	0	0	0	0
1	NON-BT	2	0	0	0	0	0	0	0	0
1	NON-BT	3	0	0	0	0	0	0	0	0
1	NON-BT	4	5.71767	0	100	0	0	0	0	0
1	NON-BT	5	18.3912	6.34648	53.3448	40.3087	0	0	0	0
1	NON-BT	6	12.0619	10.2564	89.7436	0	0	0	0	0
1	NON-BT	7	0.512164	4.70588	0	0	95.2941	0	0	0
1	NON-BT	8	0.098912	100	0	0	0	0	0	0
1	NON-BT	9	8.50923	58.9147	41.0853	0	0	0	0	0
1	NON-BT	10	9.12212	0	96.2366	3.76344	0	0	0	0
1	NON-BT	11	1.82309	0	100	0	0	0	0	0
1	NON-BT	12	2.08914	0	0	100	0	0	0	0
1	NON-BT	13	7.55171	0	100	0	0	0	0	0
1	NON-BT	14	5.70787	0	99.2126	0	0	0.787402	0	0
1	NON-BT	15	0	0	0	0	0	0	0	0
1	NON-BT	16	6.92619	0	100	0	0	0	0	0
1	NON-BT	17	32.7637	0	100	0	0	0	0	0
1	NON-BT	18	0	0	0	0	0	0	0	0
1	NON-BT	19	0	0	0	0	0	0	0	0
1	NON-BT	20	2.71429	0	100	0	0	0	0	0
1	NON-BT	21	6.26478	18.8679	81.1321	0	0	0	0	0
1	NON-BT	22	17.3937	1.89189	84.3243	0	13.7838	0	0	0
1	NON-BT	23	0	0	0	0	0	0	0	0
1	NON-BT	24	27.7895	0	100	0	0	0	0	0
1	NON-BT	25	8.4507	0	92.8571	7.14286	0	0	0	0
1	NON-BT	26	0	0	0	0	0	0	0	0
1	NON-BT	27	8.37104	0	100	0	0	0	0	0
1	NON-BT	28	27.5777	0.384123	99.6159	0	0	0	0	0
1	NON-BT	29	16.8622	0	65.2174	34.7826	0	0	0	0
1	NON-BT	30	2.28758	50	50	0	0	0	0	0
1	NON-BT	31	1.4876	0	56.25	0	43.75	0	0	0
1	NON-BT	32	1.53779	0	72.9167	0	27.0833	0	0	0
1	NON-BT	33	4.66013	9.77444	90.2256	0	0	0	0	0
1	NON-BT	34	10.7668	7.35294	61.1345	31.5126	0	0	0	0
1	NON-BT	35	15.2406	10.8187	89.1813	0	0	0	0	0
1	NON-BT	36	1.32953	0	0	0	0	100	0	0
1	NON-BT	37	4.59966	0	100	0	0	0	0	0
1	NON-BT	38	39.3548	5.05464	85.1093	9.83607	0	0	0	0
1	NON-BT	39	7.09864	0	100	0	0	0	0	0
1	NON-BT	40	5.8976	0	100	0	0	0	0	0
1	NON-BT	41	3.86504	9.94475	90.0552	0	0	0	0	0
1	NON-BT	42	15.241	13.4387	86.5613	0	0	0	0	0
1	NON-BT	43	14.893	4.88263	89.0141	6.10329	0	0	0	0
1	NON-BT	44	31.9649	16.4502	83.5498	0	0	0	0	0
1	NON-BT	45	4.90998	0	100	0	0	0	0	0
1	NON-BT	46	21.4688	1.60116	59.8253	38.5735	0	0	0	0
1	NON-BT	47	21.0126	9.3046	67.3849	18.8051	0	4.50539	0	0
1	NON-BT	48	1.02389	0	0	0	0	100	0	0
1	NON-BT	49	12.6615	11.4865	87.8378	0	0.675676	0	0	0
1	NON-BT	50	1.27202	100	0	0	0	0	0	0
1	NON-BT	51	7.19208	0	71.0638	0	28.9362	0	0	0
1	NON-BT	52	12.3383	0	100	0	0	0	0	0
1	NON-BT	53	15.5844	7.01754	92.9825	0	0	0	0	0
1	NON-BT	54	2.01541	0	94.1176	5.88235	0	0	0	0
1	NON-BT	55	3.9768	27.0833	47.9167	25	0	0	0	0
1	NON-BT	56	12.2607	0	3.21543	83.2797	13.5048	0	0	0
1	NON-BT	57	10.2284	0	100	0	0	0	0	0
1	NON-BT	58	23.4747	10.4596	73.5341	15.2139	0	0.792393	0	0
1	NON-BT	59	2.56237	0	82.8947	17.1053	0	0	0	0
1	NON-BT	60	4.11049	0	100	0	0	0	0	0
1	NON-BT	61	10.8466	21.9512	43.9024	34.1463	0	0	0	0
1	NON-BT	62	3.85382	12.931	87.069	0	0	0	0	0
1	NON-BT	63	18.9017	6.75676	18.9189	74.3243	0	0	0	0
1	NON-BT	64	7.62535	4.10959	15.9817	75.7991	0	4.10959	0	0
1	NON-BT	65	8.4196	0	100	0	0	0	0	0
1	NON-BT	66	0	0	0	0	0	0	0	0
1	NON-BT	67	5.22876	0	65	35	0	0	0	0
1	NON-BT	68	6.13527	0	100	0	0	0	0	0
1	NON-BT	69	21.3383	6.09756	93.7282	0	0	0.174216	0	0
1	NON-BT	70	18.4531	0	100	0	0	0	0	0
1	NON-BT	71	4.09491	0	100	0	0	0	0	0
1	NON-BT	72	19.162	5.65111	94.3489	0	0	0	0	0
1	NON-BT	73	10.2105	3.43643	96.2199	0	0	0.343643	0	0
1	NON-BT	74	2.38291	0	84.4828	15.5172	0	0	0	0
1	NON-BT	75	0.653168	100	0	0	0	0	0	0
1	NON-BT	76	8.98618	44.6154	30.7692	24.6154	0	0	0	0
1	NON-BT	77	15.3413	9.79592	71.8367	18.3673	0	0	0	0
1	NON-BT	78	1.75711	0	0	100	0	0	0	0
1	NON-BT	79	2.0339	0	48.3333	51.6667	0	0	0	0
1	NON-BT	80	9.2627	5.68562	67.5585	26.7559	0	0	0	0
1	NON-BT	81	18.2357	12.2371	58.1262	27.5335	0	2.10325	0	0
1	NON-BT	82	8.96717	3.57143	21.875	74.5536	0	0	0	0
1	NON-BT	83	12.1118	10.0427	36.3248	53.4188	0	0.213675	0	0
1	NON-BT	84	19.5851	1.94444	87.0833	0	10.8333	0.138889	0	0
1	NON-BT	85	0.0757002	0	100	0	0	0	0	0
1	NON-BT	86	12.6876	1.07527	98.9247	0	0	0	0	0
1	NON-BT	87	0	0	0	0	0	0	0	0
1	NON-BT	88	36.8889	8.73494	91.2651	0	0	0	0	0
1	NON-BT	89	9.07604	2.7027	0	97.2973	0	0	0	0
1	NON-BT	90	5.84527	0	100	0	0	0	0	0
1	NON-BT	91	22.8821	2.74241	97.1596	0	0	0.0979432	0	0
1	NON-BT	92	0.158562	100	0	0	0	0	0	0
1	NON-BT	93	4.40678	0	72.5275	27.4725	0	0	0	0
1	NON-BT	94	27.2599	0	100	0	0	0	0	0
1	NON-BT	95	8.44402	0	100	0	0	0	0	0
1	NON-BT	96	0	0	0	0	0	0	0	0
1	NON-BT	97	4.11822	0	90.5882	9.41176	0	0	0	0
1	NON-BT	98	16.8073	5.79151	94.2085	0	0	0	0	0
1	NON-BT	99	2.41348	1.88679	69.8113	28.3019	0	0	0	0
1	NON-BT	100	7.50605	100	0	0	0	0	0	0
1	NON-BT	101	26.9436	6.36492	77.7935	15.8416	0	0	0	0
1	NON-BT	102	1.92926	0	100	0	0	0	0	0
1	NON-BT	103	18.0723	0	100	0	0	0	0	0
1	NON-BT	104	36.2179	0	100	0	0	0	0	0
1	NON-BT	105	41.8423	0.328587	99.6714	0	0	0	0	0
1	NON-BT	106	10.6306	11.597	79.2776	9.12548	0	0	0	0
1	NON-BT	107	40.262	1.69731	98.3027	0	0	0	0	0
1	NON-BT	108	23.2226	3.66057	96.3394	0	0	0	0	0
1	NON-BT	109	7.47292	7.69231	91.8269	0	0.480769	0	0	0
1	NON-BT	110	12.0643	0	100	0	0	0	0	0
1	NON-BT	111	24.4424	0	100	0	0	0	0	0
1	NON-BT	112	27.3457	5.5905	94.4095	0	0	0	0	0
1	NON-BT	113	17.7452	5.26316	77.6547	9.04894	3.78578	4.24746	0	0
1	NON-BT	114	26.9914	2.92683	48.0488	49.0244	0	0	0	0
1	NON-BT	115	22.8571	4.74138	40.9483	30.1724	24.1379	0	0	0
1	NON-BT	116	21.5539	19.186	80.814	0	0	0	0	0
1	NON-BT	117	10.729	11.2329	52.6027	36.1644	0	0	0	0
1	NON-BT	118	9.61887	11.9497	88.0503	0	0	0	0	0
1	NON-BT	119	6.0479	28.7129	71.2871	0	0	0	0	0
1	NON-BT	120	16.2039	0	100	0	0	0	0	0
1	NON-BT	121	27.0175	6.63781	41.4141	51.9481	0	0	0	0
1	NON-BT	122	29.0353	0	89.4624	10.5376	0	0	0	0
1	NON-BT	123	12.2427	28.3186	71.2389	0	0	0.442478	0	0
1	NON-BT	124	7.8201	9.31373	84.3137	0	5.39216	0.980392	0	0
1	NON-BT	125	6.22449	17.2414	0.689655	66.2069	15.8621	0	0	0
1	NON-BT	126	3.20312	0	100	0	0	0	0	0
1	NON-BT	127	9.24574	1.05263	76.8421	22.1053	0	0	0	0
1	NON-BT	128	6.58436	0	75	25	0	0	0	0
1	NON-BT	129	7.3783	38.4615	36.6864	24.8521	0	0	0	0
1	NON-BT	130	7.6278	0	100	0	0	0	0	0
1	NON-BT	131	19.9554	8.93142	83.5726	7.17703	0	0.318979	0	0
1	NON-BT	132	4.79863	0	100	0	0	0	0	0
1	NON-BT	133	5.02959	11.1111	52.2876	36.6013	0	0	0	0
1	NON-BT	134	10.1583	25.1082	28.1385	46.7532	0	0	0	0
1	NON-BT	135	2.41019	54.717	0	45.283	0	0	0	0
1	NON-BT	136	6.36183	2.58303	10.7011	57.5646	29.1513	0	0	0
1	NON-BT	137	3.22114	0	87.6404	12.3596	0	0	0	0
1	NON-BT	138	18.3193	12.3853	38.5321	49.0826	0	0	0	0
1	NON-BT	139	15.1869	4.61538	67.6923	27.6923	0	0	0	0
1	NON-BT	140	32.2412	4.27099	95.729	0	0	0	0	0
1	NON-BT	141	11.4403	6.3745	93.6255	0	0	0	0	0
1	NON-BT	142	17.3706	42.2492	57.7508	0	0	0	0	0
1	NON-BT	143	5.55387	0	100	0	0	0	0	0
1	NON-BT	144	0	0	0	0	0	0	0	0
1	NON-BT	145	3.8481	0	98.6842	0	0	1.31579	0	0
1	NON-BT	146	2.80656	0	100	0	0	0	0	0
1	NON-BT	147	0	0	0	0	0	0	0	0
1	NON-BT	148	13.5224	6.04839	93.9516	0	0	0	0	0
1	NON-BT	149	3.8961	0	0	100	0	0	0	0
1	NON-BT	150	17.3838	0	100	0	0	0	0	0
1	NON-BT	151	15.9943	0	100	0	0	0	0	0
1	NON-BT	152	5.90048	0	100	0	0	0	0	0
1	NON-BT	153	21.0526	0	3.30189	96.6981	0	0	0	0
1	NON-BT	154	28.7938	0	100	0	0	0	0	0
1	NON-BT	155	0	0	0	0	0	0	0	0
1	NON-BT	156	31.5532	0	99.7179	0	0	0.282087	0	0
1	NON-BT	157	14.0283	74.7706	25.2294	0	0	0	0	0
1	NON-BT	158	8.74741	0	100	0	0	0	0	0
1	NON-BT	159	17.8306	0	0	100	0	0	0	0
1	NON-BT	160	13.6057	1.37741	15.427	83.1956	0	0	0	0
1	NON-BT	161	3.37224	0	67.2414	0	32.7586	0	0	0
1	NON-BT	162	6.52805	2.22222	97.7778	0	0	0	0	0
1	NON-BT	163	4.92462	0	87.7551	12.2449	0	0	0	0
1	NON-BT	164	28.4182	0	88.6792	11.3208	0	0	0	0
1	NON-BT	165	10.6323	0	0	100	0	0	0	0
1	NON-BT	166	7.70548	31.4917	56.3536	11.6022	0	0	0.552486	0
1	NON-BT	167	19.144	0	59.3496	39.8374	0	0.813008	0	0
1	NON-BT	168	3.42946	59.0909	0	40.9091	0	0	0	0
1	NON-BT	169	6.32858	0	100	0	0	0	0	0
1	NON-BT	170	33.5052	0	89.2308	10.7692	0	0	0	0
1	NON-BT	171	1.37042	11.7647	88.2353	0	0	0	0	0
1	NON-BT	172	20.5034	3.27332	94.7627	1.96399	0	0	0	0
1	NON-BT	173	16.7502	4.70085	0	95.2991	0	0	0	0
1	NON-BT	174	1.61036	0	100	0	0	0	0	0
1	NON-BT	175	11.8345	0	74.6032	0	25.3968	0	0	0
1	NON-BT	176	10.6847	4.90956	18.6047	76.2274	0	0.258398	0	0
1	NON-BT	177	14.5833	0	19.4529	43.465	0	37.0821	0	0
1	NON-BT	178	0	0	0	0	0	0	0	0
1	NON-BT	179	0	0	0	0	0	0	0	0
1	NON-BT	180	19.635	0	60.9396	22.8188	16.2416	0	0	0
1	NON-BT	181	5.48718	0	100	0	0	0	0	0
1	NON-BT	182	12.2528	0	100	0	0	0	0	0
1	NON-BT	183	15.6767	0	78.6744	13.8329	7.20461	0.288184	0	0
1	NON-BT	184	9.43396	75.7895	14.7368	9.47368	0	0	0	0
1	NON-BT	185	13.6465	0	40.9836	0	0	59.0164	0	0
1	NON-BT	186	25.9259	70.8683	5.04202	24.0896	0	0	0	0
1	NON-BT	187	6.77891	0	100	0	0	0	0	0
1	NON-BT	188	15.1344	66.3551	0	33.6449	0	0	0	0
1	NON-BT	189	11.5022	0.862069	99.1379	0	0	0	0	0
1	NON-BT	190	6.04508	2.82486	87.5706	0	0	9.60452	0	0
1	NON-BT	191	18.1785	12.0724	34.6076	53.1187	0	0.201207	0	0
1	NON-BT	192	7.13924	0	100	0	0	0	0	0
1	NON-BT	193	7.8869	100	0	0	0	0	0	0
1	NON-BT	194	28.5574	2.85714	97.1429	0	0	0	0	0
1	NON-BT	195	12.627	0	99.5402	0	0	0.45977	0	0
1	NON-BT	196	8.90218	8.69565	71.1462	20.1581	0	0	0	0
1	NON-BT	197	7.31618	100	0	0	0	0	0	0
1	NON-BT	198	17.2138	0	100	0	0	0	0	0
1	NON-BT	199	12.4055	0	0	6.59898	0	93.401	0	0
1	NON-BT	200	3.80875	0	100	0	0	0	0	0
1	NON-BT	201	3.84301	98.9362	1.06383	0	0	0	0	0
1	NON-BT	202	16.2736	1.44928	98.5507	0	0	0	0	0
1	NON-BT	203	0.54615	0	100	0	0	0	0	0
1	NON-BT	204	10.3966	0	100	0	0	0	0	0
1	NON-BT	205	20.8763	19.7531	80.2469	0	0	0	0	0
1	NON-BT	206	12.446	0	100	0	0	0	0	0
1	NON-BT	207	26.9868	100	0	0	0	0	0	0
1	NON-BT	208	0	0	0	0	0	0	0	0
1	NON-BT	209	15.8521	2.63692	97.3631	0	0	0	0	0
1	NON-BT	210	17.5	3.79464	93.3036	0	0	2.90179	0	0
1	NON-BT	211	29.431	1.42631	91.9176	0	0	6.6561	0	0
1	NON-BT	212	18.4998	0.727273	94.3636	4.90909	0	0	0	0
1	NON-BT	213	7.83673	5.72917	94.2708	0	0	0	0	0
1	NON-BT	214	6.98594	60.3774	39.6226	0	0	0	0	0
1	NON-BT	215	8.53624	0	94.3038	0	5.6962	0	0	0
1	NON-BT	216	2.83465	55.5556	0	44.4444	0	0	0	0
1	NON-BT	217	6.04265	16.9935	83.0065	0	0	0	0	0
1	NON-BT	218	1.43031	0	0	100	0	0	0	0
1	NON-BT	219	20.8927	0.179533	69.2998	28.7253	0	1.79533	0	0
1	NON-BT	220	5.81148	0	39.0244	56.0976	0	4.87805	0	0
1	NON-BT	221	3.10674	0	100	0	0	0	0	0
1	NON-BT	222	20.019	0.947867	99.0521	0	0	0	0	0
1	NON-BT	223	3.30948	0	100	0	0	0	0	0
1	NON-BT	224	1.87266	0	2.5	0	0	97.5	0	0
1	NON-BT	225	8.06584	0	79.5918	0	0	20.4082	0	0
1	NON-BT	226	0.768574	0	100	0	0	0	0	0
1	NON-BT	227	14.4479	0	79.9458	0	0	20.0542	0	0
1	NON-BT	228	4.35185	0	100	0	0	0	0	0
1	NON-BT	229	10.0084	13.5021	86.4979	0	0	0	0	0
1	NON-BT	230	5.2673	0	100	0	0	0	0	0
1	NON-BT	231	10.8875	0	69.7479	30.2521	0	0	0	0
1	NON-BT	232	7.20046	0	100	0	0	0	0	0
1	NON-BT	233	0.0392773	0	0	0	0	100	0	0
1	NON-BT	234	7.86638	0	100	0	0	0	0	0
1	NON-BT	235	0	0	0	0	0	0	0	0
1	NON-BT	236	0	0	0	0	0	0	0	0
1	NON-BT	237	0.228102	100	0	0	0	0	0	0
1	NON-BT	238	0	0	0	0	0	0	0	0
1	NON-BT	239	0	0	0	0	0	0	0	0
1	NON-BT	240	12.1411	13.1105	86.8895	0	0	0	0	0
1	NON-BT	241	16.2996	1.8018	75.9009	22.0721	0	0.225225	0	0
1	NON-BT	242	0.0806452	100	0	0	0	0	0	0
1	NON-BT	243	22.8252	0	67.8322	32.1678	0	0	0	0
1	NON-BT	244	11.8156	12.5	51.5244	35.9756	0	0	0	0
1	NON-BT	245	13.5571	5.46624	76.8489	0	0	17.6849	0	0
1	NON-BT	246	9.91265	0	56.3218	13.41	0	30.2682	0	0
1	NON-BT	247	13.0288	5.44465	37.5681	54.8094	2.17786	0	0	0
1	NON-BT	248	18.0281	2.0595	97.254	0.686499	0	0	0	0
1	NON-BT	249	5.04356	0	99.0909	0	0	0.909091	0	0
1	NON-BT	250	26.8096	1.96335	62.0419	35.8639	0	0	0.13089	0
1	NON-BT	251	5.95027	0	82.8947	5.26316	11.8421	0	0	0
1	NON-BT	252	11.1064	0	100	0	0	0	0	0
1	NON-BT	253	16.6298	3.7694	67.8492	28.3814	0	0	0	0
1	NON-BT	254	12.9314	0.321543	98.3923	0	0	1.28617	0	0
1	NON-BT	255	18.8869	0	100	0	0	0	0	0
1	NON-BT	256	1.37265	0	0	0	0	100	0	0
1	NON-BT	257	5.02723	3.33333	96.6667	0	0	0	0	0
1	NON-BT	258	4.62002	7.24638	0	92.7536	0	0	0	0
1	NON-BT	259	8.93648	0	100	0	0	0	0	0
1	NON-BT	260	7.11462	17.4603	73.0159	9.52381	0	0	0	0
1	NON-BT	261	11.4975	60.4982	10.6762	28.4698	0	0.355872	0	0
1	NON-BT	262	30.9707	0	11.2583	0	0	88.5762	0.165563	0
1	NON-BT	263	16.7276	0	100	0	0	0	0	0
1	NON-BT	264	0	0	0	0	0	0	0	0
1	NON-BT	265	1.91436	0	100	0	0	0	0	0
1	NON-BT	266	11.7381	1.05263	98.9474	0	0	0	0	0
1	NON-BT	267	3.88769	0	100	0	0	0	0	0
1	NON-BT	268	5.7377	0	100	0	0	0	0	0
1	NON-BT	269	3.02756	0	100	0	0	0	0	0
1	NON-BT	270	10.1562	12.6154	0	87.3846	0	0	0	0
1	NON-BT	271	4.67091	0	100	0	0	0	0	0
1	NON-BT	272	17.6953	1.766	56.9536	37.5276	0	3.75276	0	0
1	NON-BT	273	9.33993	1.06007	73.1449	25.7951	0	0	0	0
1	NON-BT	274	5.85842	0	85.1852	0	0	14.8148	0	0
1	NON-BT	275	7.77722	0	100	0	0	0	0	0
1	NON-BT	276	17.9587	2.39726	69.0068	0	0	0	0	28.5959
1	NON-BT	277	4.26357	6.06061	87.1212	0	0	6.81818	0	0
1	NON-BT	278	6.96828	0	28.3582	71.6418	0	0	0	0
1	NON-BT	279	13.9717	4.52586	40.3017	55.1724	0	0	0	0
1	NON-BT	280	23.3512	11.6412	88.3588	0	0	0	0	0
1	NON-BT	281	14.656	0.338983	98.9831	0	0	0.338983	0.338983	0
1	NON-BT	282	20.082	0.816327	99.1837	0	0	0	0	0
1	NON-BT	283	27.6667	1.54905	28.5714	69.8795	0	0	0	0
1	NON-BT	284	16.0468	4.94071	94.5323	0	0	0	0	0.527009
1	NON-BT	285	30.7504	0	36.1589	63.5762	0	0.13245	0.13245	0
1	NON-BT	286	3.38726	0	100	0	0	0	0	0
1	NON-BT	287	24.7942	15.3527	84.6473	0	0	0	0	0
1	NON-BT	288	33.9381	4.95437	72.4902	21.6428	0	0.912647	0	0
1	NON-BT	289	35.944	10.6782	89.1775	0	0	0.1443	0	0
1	NON-BT	290	12.6547	13.2492	86.7508	0	0	0	0	0
1	NON-BT	291	25.7389	0	99.5215	0	0	0.478469	0	0
1	NON-BT	292	5.07292	1.25	31.25	67.5	0	0	0	0
1	NON-BT	293	4.1691	10.4895	85.3147	0	0	4.1958	0	0
1	NON-BT	294	13.7597	0	80.7512	18.7793	0	0.469484	0	0
1	NON-BT	295	8.48523	0	100	0	0	0	0	0
1	NON-BT	296	27.5145	0	70.428	0	14.1375	15.4345	0	0
1	NON-BT	297	17.362	0.775194	98.9664	0	0	0.258398	0	0
1	NON-BT	298	22.4563	4.60177	85.3097	0	0	10.0885	0	0
1	NON-BT	299	9.53003	0	100	0	0	0	0	0
1	NON-BT	300	5.40698	22.5806	25.8065	0	0	51.6129	0	0
1	NON-BT	301	11.6071	10.2564	89.7436	0	0	0	0	0
1	NON-BT	302	10.4239	0	67.3333	26.6667	0	6	0	0
1	NON-BT	303	13.202	0	15.6716	8.95522	0	75.3731	0	0
1	NON-BT	304	15.1489	1.15607	52.3121	34.6821	0	11.8497	0	0
1	NON-BT	305	29.8188	0	0	99.4475	0	0.552486	0	0
1	NON-BT	306	10.791	1.04712	98.9529	0	0	0	0	0
1	NON-BT	307	4.65035	0	21.0526	78.9474	0	0	0	0
1	NON-BT	308	22.3549	0	100	0	0	0	0	0
1	NON-BT	309	0.928936	0	0	0	0	100	0	0
2	BT	1	7.39615	21.9178	78.0822	0	0	0	0	0
2	BT	2	22.0897	11.0151	88.9849	0	0	0	0	0
2	BT	3	8.61795	24.1758	55.3114	0	20.5128	0	0	0
2	BT	4	14.2447	12.7517	2.01342	85.2349	0	0	0	0
2	BT	5	8.50873	43.6842	45.2632	0	0	11.0526	0	0
2	BT	6	10.609	10.7209	85.5823	0	0	3.51201	0.184843	0
2	BT	7	50.8724	0	76.9856	16.2455	0	6.76895	0	0
2	BT	8	20.9098	12.2137	87.7863	0	0	0	0	0
2	BT	9	8.0941	9.35961	80.7882	0	0	9.85222	0	0
2	BT	10	16.0831	19.1388	80.8612	0	0	0	0	0
2	BT	11	9.20957	3.14961	96.8504	0	0	0	0	0
2	BT	12	9.62488	15.8974	84.1026	0	0	0	0	0
2	BT	13	15.7875	5.21327	58.7678	36.019	0	0	0	0
2	BT	14	13.2539	37.3057	58.2902	0	2.07254	2.33161	0	0
2	BT	15	13.5277	33.5664	65.3846	0	0	0	1.04895	0
2	BT	16	18.763	18.2825	81.7175	0	0	0	0	0
2	BT	17	18.1802	0.999001	98.6014	0	0	0.3996	0	0
2	BT	18	12.8222	0	24.3719	75.6281	0	0	0	0
2	BT	19	11.0932	57.2464	31.8841	10.8696	0	0	0	0
2	BT	20	9.72587	0	75.2896	24.7104	0	0	0	0
2	BT	21	8.54093	0	100	0	0	0	0	0
2	BT	22	17.3497	26.2467	57.7428	0	0	16.0105	0	0
2	BT	23	16.7364	12.9167	87.0833	0	0	0	0	0
2	BT	24	14.7659	16.624	0	83.376	0	0	0	0
2	BT	25	16.8799	8.74636	91.2536	0	0	0	0	0
2	BT	26	9.6049	9.92908	90.0709	0	0	0	0	0
2	BT	27	6.17496	0	100	0	0	0	0	0
2	BT	28	3.65619	14.0351	85.9649	0	0	0	0	0
2	BT	29	5.58824	11.1111	83.6257	0	0	5.26316	0	0
2	BT	30	15.0507	3.84615	38.9423	0	0	57.2115	0	0
2	BT	31	0.0886918	0	0	0	0	100	0	0
2	BT	32	7.51473	0	100	0	0	0	0	0
2	BT	33	3.42793	4.91803	95.082	0	0	0	0	0
2	BT	34	7.6006	56.3725	38.7255	0	0	4.90196	0	0
2	BT	35	0.695762	68.1818	0	0	0	31.8182	0	0
2	BT	36	9.9639	6.52174	83.6957	0	0	9.78261	0	0
2	BT	37	10.3695	20.3636	33.8182	45.8182	0	0	0	0
2	BT	38	22.026	24.8945	75.1055	0	0	0	0	0
2	BT	39	9.16464	13.7168	84.292	0	0	1.99115	0	0
2	BT	40	24.3787	2.77154	31.0861	65.9176	0	0.149813	0.0749064	0
2	BT	41	8.22292	13.7441	86.2559	0	0	0	0	0
2	BT	42	10.5146	10.5634	53.5211	34.7418	0	0.938967	0	0.234742
2	BT	43	2.76775	78.2609	21.7391	0	0	0	0	0
2	BT	44	0.0385356	0	0	100	0	0	0	0
2	BT	45	19.2564	18.1556	35.7349	46.1095	0	0	0	0
2	BT	46	6.72	2.38095	97.619	0	0	0	0	0
2	BT	47	9.88909	19.1589	80.8411	0	0	0	0	0
2	BT	48	17.1982	5.07726	94.9227	0	0	0	0	0
2	BT	49	16.8031	2.18712	97.4484	0	0	0.121507	0.243013	0
2	BT	50	14.2202	22.5806	32.2581	45.1613	0	0	0	0
2	BT	51	2.51451	14.1026	61.5385	0	0	24.359	0	0
2	BT	52	1.45631	19.5122	0	29.2683	0	50	1.21951	0
2	BT	53	7.54124	11.9792	47.9167	35.9375	0	4.16667	0	0
2	BT	54	5.39406	59.8802	16.1677	23.9521	0	0	0	0
2	BT	55	1.92308	0	100	0	0	0	0	0
2	BT	56	2.87829	81.6901	16.9014	0	0	0	0	1.40845
2	BT	57	23.7536	5.36513	90.1639	0	0	3.87481	0.596125	0
2	BT	58	7.69974	19.6653	80.3347	0	0	0	0	0
2	BT	59	20.7633	3.87858	96.1214	0	0	0	0	0
2	BT	60	29.0424	0	12.2973	87.027	0	0.675676	0	0
2	BT	61	6.52495	6.70391	31.0056	59.2179	0	1.67598	1.39665	0
2	BT	62	8.96391	0	17.4194	81.2903	0	0.645161	0	0.645161
2	BT	63	0.525526	100	0	0	0	0	0	0
2	BT	64	10.8131	10.2302	75.4476	14.3223	0	0	0	0
2	BT	65	9.30443	9.70874	90.2913	0	0	0	0	0
2	BT	66	36.4871	0	100	0	0	0	0	0
2	BT	67	17.1666	2.04461	90.7063	7.24907	0	0	0	0
2	BT	68	10.6571	41.2451	57.1984	0	0	0	1.55642	0
2	BT	69	1.62811	21.0526	78.9474	0	0	0	0	0
2	BT	70	29.0741	13.0573	86.9427	0	0	0	0	0
2	BT	71	12.027	23.2759	41.3793	33.6207	0	1.72414	0	0
2	BT	72	19.7015	9.09091	90.9091	0	0	0	0	0
2	BT	73	8.76168	36.6667	63.3333	0	0	0	0	0
2	BT	74	14.5178	8.24373	91.0394	0	0	0	0.716846	0
2	BT	75	8.26886	54.9708	45.0292	0	0	0	0	0
2	BT	76	16.5666	17.7536	82.2464	0	0	0	0	0
2	BT	77	1.0929	91.6667	0	0	0	8.33333	0	0
2	BT	78	20.5717	17.0254	82.9746	0	0	0	0	0
2	BT	79	3.69504	39.2405	56.962	0	0	3.79747	0	0
2	BT	80	31.6822	5.56414	94.2813	0	0	0	0.15456	0
2	BT	81	11.4076	11.8644	88.1356	0	0	0	0	0
2	BT	82	24.2491	6.35314	93.5644	0	0	0	0.0825083	0
2	BT	83	19.52	8.99796	29.0389	50.7157	0	11.0429	0.204499	0
2	BT	84	16.0789	3.27332	40.7529	55.9738	0	0	0	0
2	BT	85	14.7131	4.69613	27.0718	61.8785	0	5.52486	0.828729	0
2	BT	86	1.60944	100	0	0	0	0	0	0
2	BT	87	8.78661	11.7371	84.9765	0	0	1.87793	0	1.40845
2	BT	88	7.42754	55.7576	43.6364	0	0	0	0.606061	0
2	BT	89	16.4629	6.94444	77.5463	15.2778	0	0	0.231481	0
2	BT	90	3.06315	61.5385	0	0	0	38.4615	0	0
2	BT	91	1.27119	100	0	0	0	0	0	0
2	BT	92	2.1726	41.6667	0	0	0	58.3333	0	0
2	BT	93	7.08487	10.4167	39.0625	0	0	50.5208	0	0
2	BT	94	28.1435	5.25701	94.3925	0	0	0.233645	0.116822	0
2	BT	95	31.2052	22.9885	3.44828	73.5632	0	0	0	0
2	BT	96	30.923	1.05758	98.9424	0	0	0	0	0
2	BT	97	30.0778	25.2874	58.6207	16.092	0	0	0	0
2	BT	98	23.2323	2.17391	26.7081	69.5652	0	1.5528	0	0
2	BT	99	0.114416	0	0	100	0	0	0	0
2	BT	100	19.0512	1.97628	88.5375	9.48617	0	0	0	0
2	BT	101	1.25733	0	0	100	0	0	0	0
2	BT	102	22.1081	0.309598	80.4954	19.195	0	0	0	0
2	BT	103	19.4679	0.333333	53.6667	46	0	0	0	0
2	BT	104	20.7327	2.91262	16.3107	80.7767	0	0	0	0
2	BT	105	31.8584	0	75	25	0	0	0	0
2	BT	106	33.6957	0.556174	99.4438	0	0	0	0	0
2	BT	107	15.7491	6.85841	92.2566	0	0	0.884956	0	0
2	BT	108	9.92537	18.797	33.0827	48.1203	0	0	0	0
2	BT	109	6.48508	0	60	40	0	0	0	0
2	BT	110	2.57732	10	90	0	0	0	0	0
2	BT	111	5.52855	1.0989	0	98.9011	0	0	0	0
2	BT	112	25.5175	3.39233	96.6077	0	0	0	0	0
2	BT	113	14.7931	4.7619	94.4099	0	0	0	0.828157	0
2	BT	114	28.9462	10.1891	41.9915	0	0	47.472	0	0.347356
2	BT	115	0	0	0	0	0	0	0	0
2	BT	116	11.1357	37.5	62.5	0	0	0	0	0
2	BT	117	12.3718	1.45278	97.8208	0	0	0	0.726392	0
2	BT	118	0.263466	69.2308	0	0	0	0	30.7692	0
2	BT	119	13.7073	0.26738	0	98.3957	0	0	0	1.3369
2	BT	120	14.1862	7.86802	90.3553	0	0	0	1.77665	0
2	BT	121	20.8908	10.8108	85.5856	0	0	3.6036	0	0
2	BT	122	23.1447	1.89445	97.6996	0	0	0	0.405954	0
2	BT	123	16.3278	0	100	0	0	0	0	0
2	BT	124	9.74102	19.7605	79.3413	0	0	0	0.898204	0
2	BT	125	7.56257	1.43885	64.0288	34.1727	0	0.359712	0	0
2	BT	126	9.71446	13.099	86.901	0	0	0	0	0
2	BT	127	15.6818	2.40964	97.3494	0	0	0	0.240964	0
2	BT	128	19.6942	3.41085	96.124	0	0	0.310078	0.155039	0
2	BT	129	19.8471	0.85592	76.3195	22.8245	0	0	0	0
2	BT	130	19.9874	1.25786	95.5975	0	0	3.14465	0	0
2	BT	131	21.7991	1.78817	98.2118	0	0	0	0	0
2	BT	132	3.96967	0	1.1236	78.6517	0	20.2247	0	0
2	BT	133	7.67584	0	5.17928	94.8207	0	0	0	0
2	BT	134	31.6591	28.9663	27.8846	21.875	0	21.274	0	0
2	BT	135	55.1541	0	28.9017	71.0983	0	0	0	0
2	BT	136	6.68954	7.05128	92.9487	0	0	0	0	0
2	BT	137	12.7701	10.5128	88.4615	0	0	1.02564	0	0
2	BT	138	3.75912	35.9223	63.1068	0	0	0.970874	0	0
2	BT	139	21.4286	19.244	5.15464	74.9141	0	0.687285	0	0
2	BT	140	13.0462	11.4833	84.2105	0	0	4.30622	0	0
2	BT	141	2.81106	16.3934	83.6066	0	0	0	0	0
2	BT	142	20.8264	3.96825	50.3968	45.2381	0	0.396825	0	0
2	BT	143	16.4269	14.3552	85.6448	0	0	0	0	0
2	BT	144	23.1049	1.44357	18.8976	71.3911	0	8.26772	0	0
2	BT	145	21.4386	0	34.2105	65.7895	0	0	0	0
2	BT	146	24.7748	4.16	20.8	63.04	12	0	0	0
2	BT	147	1.12821	0	100	0	0	0	0	0
2	BT	148	22.2339	13.0709	9.76378	77.1654	0	0	0	0
2	BT	149	0.131464	0	0	100	0	0	0	0
2	BT	150	15.4526	20.1373	1.14416	78.7185	0	0	0	0
2	BT	151	31.6462	0.44843	52.9148	46.0389	0	0.597907	0	0
2	BT	152	15.9131	13.6111	19.4444	66.6667	0	0	0.277778	0
2	BT	153	25.8887	8.50746	89.5522	0	0	1.9403	0	0
2	BT	154	4.86522	14.8649	85.1351	0	0	0	0	0
2	BT	155	12.2681	5.36585	94.6341	0	0	0	0	0
2	BT	156	0.209732	0	0	100	0	0	0	0
2	BT	157	15.5456	4.85651	35.5408	59.6026	0	0	0	0
2	BT	158	16.5055	3.76569	37.6569	58.5774	0	0	0	0
2	BT	159	3.37137	0	84.6154	0	0	15.3846	0	0
2	BT	160	16.2076	0.790514	38.7352	60.4743	0	0	0	0
2	BT	161	16.5335	0	100	0	0	0	0	0
2	BT	162	15.549	10.7822	41.4376	9.93658	0	37.8436	0	0
2	BT	163	0.124172	0	0	100	0	0	0	0
2	BT	164	21.6189	0	99.0755	0	0	0.924499	0	0
2	BT	165	0.298359	0	0	33.3333	0	66.6667	0	0
2	BT	166	12.7229	2.42588	97.5741	0	0	0	0	0
2	BT	167	9.22601	1.00671	71.8121	0	0	27.1812	0	0
2	BT	168	19.2957	0	26.9962	73.0038	0	0	0	0
2	BT	169	14.4639	4.58716	92.844	0	0	2.56881	0	0
2	BT	170	11.5032	88.8889	10.7143	0	0	0	0	0.396825
2	BT	171	7.27662	15.4412	79.4118	0	0	5.14706	0	0
2	BT	172	26.8362	6.31579	0	92.6316	0	1.05263	0	0
2	BT	173	5.35855	11.7647	88.2353	0	0	0	0	0
2	BT	174	3.64476	32.3944	67.6056	0	0	0	0	0
2	BT	175	26.1603	0	0	99.1935	0	0.806452	0	0
2	BT	176	36.306	48.4564	17.1812	34.3624	0	0	0	0
2	BT	177	38.314	1.56413	74.8697	23.5662	0	0	0	0
2	BT	178	5.94974	4.34783	94.4099	0	0	1.24224	0	0
2	BT	179	23.2494	7.2758	92.7242	0	0	0	0	0
2	BT	180	2.54777	62.5	37.5	0	0	0	0	0
2	BT	181	36.5079	2.43478	97.5652	0	0	0	0	0
2	BT	182	16.3158	7.52688	92.4731	0	0	0	0	0
2	BT	183	0.131464	0	100	0	0	0	0	0
2	BT	184	29.5217	0	99.2405	0	0	0.759494	0	0
2	BT	185	31.2723	2.6616	44.1065	48.6692	0	4.56274	0	0
2	BT	186	13.0244	17.603	82.397	0	0	0	0	0
2	BT	187	8.73087	9.27835	90.7216	0	0	0	0	0
2	BT	188	0.17301	33.3333	0	0	0	0	0	66.6667
2	BT	189	27.5461	0.248139	37.9653	61.7866	0	0	0	0
2	BT	190	16.4356	0.401606	35.3414	63.4538	0	0.803213	0	0
2	BT	191	16.701	0.616016	77.2074	22.1766	0	0	0	0
2	BT	192	28.1352	35.1664	41.3893	23.1548	0	0.289436	0	0
2	BT	193	1.29007	0	100	0	0	0	0	0
2	BT	194	29.1871	0	81.2081	18.7919	0	0	0	0
2	BT	195	0.959325	0	89.2857	0	0	0	0	10.7143
2	BT	196	11.2987	0	95.4545	0	0	3.40909	0	1.13636
2	BT	197	27.6007	5.60272	42.4448	51.2733	0	0.679117	0	0
2	BT	198	24.4396	1.77515	98.2249	0	0	0	0	0
2	BT	199	23.6805	0	68.6747	31.3253	0	0	0	0
2	BT	200	22.4571	5.58824	32.9412	48.5294	0	12.9412	0	0
2	BT	201	19.8997	0	33.6134	60.5042	0	5.88235	0	0
2	BT	202	27.8002	4.17423	0	90.7441	0	5.08167	0	0
2	BT	203	25.5336	0	0.309598	99.6904	0	0	0	0
2	BT	204	0.0967118	0	0	100	0	0	0	0
2	BT	205	0.314961	100	0	0	0	0	0	0
2	BT	206	5.44032	0.668896	0.334448	98.9967	0	0	0	0
2	BT	207	20.3102	58.9698	8.88099	0	0	32.1492	0	0
2	BT	208	46.9604	0	100	0	0	0	0	0
2	BT	209	12.6283	0	0	100	0	0	0	0
2	BT	210	22.4882	8.55148	76.7888	14.6597	0	0	0	0
2	BT	211	10.9189	6.93069	93.0693	0	0	0	0	0
2	BT	212	14.164	14.8997	85.1003	0	0	0	0	0
2	BT	213	2.1764	0	100	0	0	0	0	0
2	BT	214	16.6182	10.2041	48.9796	40.8163	0	0	0	0
2	BT	215	0.295567	0	50	50	0	0	0	0
2	BT	216	17.3752	6.38298	11.7021	81.9149	0	0	0	0
2	BT	217	5.92334	19.8529	80.1471	0	0	0	0	0
2	BT	218	21.8147	29.646	70.354	0	0	0	0	0
2	BT	219	12.5349	8.55019	91.4498	0	0	0	0	0
2	BT	220	13.9979	16.6667	83.3333	0	0	0	0	0
2	BT	221	11.5486	3.0303	42.4242	54.5455	0	0	0	0
2	BT	222	6.62461	0	100	0	0	0	0	0
2	BT	223	10.8261	0	100	0	0	0	0	0
2	BT	224	23.2897	10.3672	5.39957	84.2333	0	0	0	0
2	BT	225	3.79747	0	0	100	0	0	0	0
2	BT	226	4.86989	2.29008	22.1374	73.2824	0	2.29008	0	0
2	BT	227	4.22535	21.1111	0	78.8889	0	0	0	0
2	BT	228	54.8066	2.41935	14.1129	83.4677	0	0	0	0
2	BT	229	2.97521	0	100	0	0	0	0	0
2	BT	230	1.99501	0	100	0	0	0	0	0
2	BT	231	16.2356	10.6195	4.42478	84.9558	0	0	0	0
2	BT	232	16.4686	0	100	0	0	0	0	0
2	BT	233	18.4971	0.892857	99.1071	0	0	0	0	0
2	BT	234	2.96785	8.33333	66.6667	0	0	25	0	0
2	BT	235	12.8801	0	27.7778	72.2222	0	0	0	0
2	BT	236	6.6888	21.2766	78.7234	0	0	0	0	0
2	BT	237	14.7465	0	50	50	0	0	0	0
2	BT	238	28.6791	0	71.0927	28.9073	0	0	0	0
2	BT	239	31.2768	0	13.1507	71.7808	0	15.0685	0	0
2	BT	240	9.40325	0	46.1538	53.8462	0	0	0	0
2	BT	241	7.30594	0	0	100	0	0	0	0
2	BT	242	9.64419	0	52.4272	47.5728	0	0	0	0
2	BT	243	7.48299	0	100	0	0	0	0	0
2	BT	244	19.1542	0	46.9697	53.0303	0	0	0	0
2	BT	245	0.681199	100	0	0	0	0	0	0
2	BT	246	2.77356	0	15.0685	84.9315	0	0	0	0
2	BT	247	13.4992	15.4079	82.7795	0	0	1.81269	0	0
2	BT	248	0.177305	0	0	92.3077	0	0	7.69231	0
2	BT	249	11.1938	6.7696	93.2304	0	0	0	0	0
2	BT	250	8.36039	12.6214	29.1262	58.2524	0	0	0	0
2	BT	251	1.37931	37.5	62.5	0	0	0	0	0
2	BT	252	4.27177	8.57143	91.4286	0	0	0	0	0
2	BT	253	9.48718	8.10811	91.8919	0	0	0	0	0
2	BT	254	7.95781	24.6988	75.3012	0	0	0	0	0
2	BT	255	32.5385	8.0681	91.9319	0	0	0	0	0
2	BT	256	7.8776	21.0744	78.9256	0	0	0	0	0
2	BT	257	8.36466	15.3846	82.4176	0	0	0	0	2.1978
2	BT	258	22.0517	8.79121	91.2088	0	0	0	0	0
2	BT	259	1.11034	0	0	100	0	0	0	0
2	BT	260	0	0	0	0	0	0	0	0
2	BT	261	3.18949	76.4706	23.5294	0	0	0	0	0
2	BT	262	12.8518	18.0505	80.8664	0	1.08303	0	0	0
2	BT	263	7.12803	7.28155	92.7184	0	0	0	0	0
2	BT	264	0.653924	0	0	92.8571	0	0	7.14286	0
2	BT	265	6.26528	19.0244	80.9756	0	0	0	0	0
2	BT	266	17.5682	19.7368	80.2632	0	0	0	0	0
2	BT	267	9.66719	20.082	79.918	0	0	0	0	0
2	BT	268	1.82395	52.1739	47.8261	0	0	0	0	0
2	BT	269	4.15628	0	79	21	0	0	0	0
2	BT	270	2.80538	6.25	52.0833	0	0	41.6667	0	0
2	BT	271	8.97766	4.30622	94.7368	0	0	0.956938	0	0
2	BT	272	0.901307	47.5	52.5	0	0	0	0	0
2	BT	273	18.2952	2.27273	0	50	0	47.7273	0	0
2	BT	274	14.1224	3.23887	96.7611	0	0	0	0	0
2	BT	275	0.273224	9.25926	0	0	90.7407	0	0	0
2	BT	276	9.603	12.8492	87.1508	0	0	0	0	0
2	BT	277	4.49129	3.06122	56.1224	40.8163	0	0	0	0
2	BT	278	4.51954	0	100	0	0	0	0	0
2	BT	279	22.6485	0	62.9665	25.2632	0	11.7703	0	0
2	BT	280	11.4376	5.90278	55.2083	38.8889	0	0	0	0
2	BT	281	12.5909	9.02527	73.6462	17.3285	0	0	0	0
2	BT	282	5.72938	0.70922	99.2908	0	0	0	0	0
2	BT	283	12.0332	7.93103	10.3448	80	0	1.72414	0	0
2	BT	284	21.1134	1.86567	41.5423	56.592	0	0	0	0
2	BT	285	8.38894	0.568182	99.4318	0	0	0	0	0
2	BT	286	0	0	0	0	0	0	0	0
2	BT	287	36.0196	4.07911	95.5501	0	0	0.370828	0	0
2	BT	288	25.8796	14.0483	54.8338	0	0	31.1178	0	0
2	BT	289	21.1996	2.92683	15.6098	78.5366	0	2.92683	0	0
2	BT	290	31.1873	8.90052	89.6036	0	0	1.49589	0	0
2	BT	291	23.4266	9.95025	67.4129	22.6368	0	0	0	0
2	BT	292	14.5498	64.6409	35.3591	0	0	0	0	0
2	BT	293	17.671	77.8802	0	22.1198	0	0	0	0
2	BT	294	39.9035	33.3669	64.3145	0	0	2.31855	0	0
2	BT	295	10.0569	37.6147	44.9541	0	2.75229	14.6789	0	0
2	BT	296	7.59637	28.3582	69.1542	0	0	2.48756	0	0
2	BT	297	20.9978	3.5461	96.4539	0	0	0	0	0
2	BT	298	31.6346	6.99088	73.5562	19.4529	0	0	0	0
2	BT	299	3.20357	64.557	35.443	0	0	0	0	0
2	BT	300	36.6552	9.40734	90.5927	0	0	0	0	0
2	BT	301	41.0623	7.71144	58.7065	33.5821	0	0	0	0
2	BT	302	21.2264	23.5897	59.3162	17.094	0	0	0	0
2	BT	303	12.686	3.91061	96.0894	0	0	0	0	0
2	BT	304	12.9106	0.706714	12.3675	84.0989	0	2.82686	0	0
2	BT	305	13.0131	10.0671	77.8523	10.0671	0	2.01342	0	0
2	BT	306	23.4858	4.03509	90	5.96491	0	0	0	0
2	BT	307	30.1131	10.0156	89.9844	0	0	0	0	0
2	BT	308	15.1613	11.1702	52.1277	34.0426	0	2.65957	0	0
2	BT	309	4.93934	2.63158	97.3684	0	0	0	0	0
2	BT	310	12.6284	22.9122	56.531	0	0	20.5567	0	0
2	BT	311	0	0	0	0	0	0	72.8814	27.1186
2	BT	312	23.3087	42.8571	0	56.2358	0	0.907029	0	0
2	BT	313	5.56631	9.91736	57.8512	24.7934	0	2.47934	4.95868	0
2	BT	314	9.44947	40.4348	46.5217	0	0	13.0435	0	0
2	BT	315	3.76611	30.2632	69.7368	0	0	0	0	0
2	BT	316	0	0	0	0	0	0	0	0
2	BT	317	24.5547	1.89983	98.1002	0	0	0	0	0
2	BT	318	15.1417	0.389864	32.7485	66.8616	0	0	0	0
2	BT	319	4.20736	10.4	79.2	0	10.4	0	0	0
2	BT	320	8.39416	0	97.8261	0	0	2.17391	0	0
2	NON-BT	1	11.858	38.2166	56.051	0	0	5.73248	0	0
2	NON-BT	2	31.3056	9.47119	64.0884	0	0	26.3615	0	0.0789266
2	NON-BT	3	33.4552	5.45703	72.0327	0	0	22.3738	0	0.136426
2	NON-BT	4	21.6479	21.1849	4.3088	29.5332	0	44.9731	0	0
2	NON-BT	5	60.118	3.39623	29.434	4.5283	0	62.6415	0	0
2	NON-BT	6	48.8008	1.70758	38.8474	0	0	59.3383	0	0.106724
2	NON-BT	7	24.9448	12.3894	25.4425	0	0	62.1681	0	0
2	NON-BT	8	28.542	27.5613	42.1356	0	0	30.303	0	0
2	NON-BT	9	20.8774	16.9192	82.8283	0	0	0	0.252525	0
2	NON-BT	10	38.5983	66.0352	32.6116	0	0	1.21786	0	0.135318
2	NON-BT	11	47.7992	2.01939	28.7561	0	0	69.2246	0	0
2	NON-BT	12	60.7836	51.0743	0	0	0	48.9257	0	0
2	NON-BT	13	11.8794	73.1343	8.95522	0	0	17.9104	0	0
2	NON-BT	14	16.9737	19.7674	79.0698	0	0	1.16279	0	0
2	NON-BT	15	20.9524	25.3247	63.961	0	0	10.7143	0	0
2	NON-BT	16	24.4621	0	84.0278	0	0	15.9722	0	0
2	NON-BT	17	33.2338	6.58683	81.1377	0	0	12.2754	0	0
2	NON-BT	18	40.7922	3.45704	70.2593	0	0	26.2837	0	0
2	NON-BT	19	17.736	1.03359	94.0568	0	0	4.90956	0	0
2	NON-BT	20	38.9905	8.07993	67.0721	0	0	24.848	0	0
2	NON-BT	21	30.1799	52.4434	21.4541	4.5292	0	21.5733	0	0
2	NON-BT	22	11.4733	0.852273	0	0	0	99.1477	0	0
2	NON-BT	23	29.8261	15.7434	82.6531	0	0	1.6035	0	0
2	NON-BT	24	43.9747	2.32044	57.9006	0	0	39.779	0	0
2	NON-BT	25	70.1099	1.41066	25.2351	0	0	73.3542	0	0
2	NON-BT	26	7.73232	26.4574	64.1256	0	0	9.41704	0	0
2	NON-BT	27	17.4404	7.55396	88.1295	0	0	4.31655	0	0
2	NON-BT	28	26.4033	0.787402	43.7008	43.3071	0	12.2047	0	0
2	NON-BT	29	0.628437	0	31.25	0	0	68.75	0	0
2	NON-BT	30	7.33607	31.8436	54.7486	0	0	13.4078	0	0
2	NON-BT	31	23.7119	39.6896	52.3282	0	0	7.98226	0	0
2	NON-BT	32	41.7981	6.28931	93.5849	0	0	0.125786	0	0
2	NON-BT	33	20.4128	0.187266	32.9588	66.6667	0	0.187266	0	0
2	NON-BT	34	30.1115	1.54321	19.4444	36.7284	0	42.284	0	0
2	NON-BT	35	16.2656	16.4384	30.6849	50.411	0	2.46575	0	0
2	NON-BT	36	14.4094	2.12014	4.24028	77.7385	0	15.9011	0	0
2	NON-BT	37	23.0833	0	77.3214	0	0	22.6786	0	0
2	NON-BT	38	8.49673	0	93.5897	0	0	6.41026	0	0
2	NON-BT	39	13.2317	2.76498	0	92.1659	0	5.06912	0	0
2	NON-BT	40	13.2634	19.4245	0	54.6763	0	25.8993	0	0
2	NON-BT	41	19.1466	13.4286	46.8571	27.4286	0	12.2857	0	0
2	NON-BT	42	22.3438	7.45921	79.4872	0	0	13.0536	0	0
2	NON-BT	43	44.1116	0	29.5082	0	0	70.4918	0	0
2	NON-BT	44	26.792	3.75204	31.3214	61.0114	0	3.91517	0	0
2	NON-BT	45	4.34084	19.4444	80.5556	0	0	0	0	0
2	NON-BT	46	17.0504	5.09554	86.4968	3.05732	0	5.35032	0	0
2	NON-BT	47	6.89799	0	72.7273	0	0	27.2727	0	0
2	NON-BT	48	17.9047	0	83.5913	0	0	16.4087	0	0
2	NON-BT	49	21.7005	38.5589	56.4752	0	0	4.86855	0.097371	0
2	NON-BT	50	27.5143	4.86832	80.846	0	0	14.2857	0	0
2	NON-BT	51	18.3115	13.19	46.3498	0.246542	0	39.9397	0.136968	0.136968
2	NON-BT	52	27.8138	6.47744	56.1863	0	0	37.3362	0	0
2	NON-BT	53	33.7929	3.9261	73.826	0	0	22.2479	0	0
2	NON-BT	54	43.0937	6.21526	65.7908	0	0	27.9434	0.0505306	0
2	NON-BT	55	24.8112	14.0321	64.6661	12.1724	0	9.12933	0	0
2	NON-BT	56	22.516	20.101	40.6061	0	0	39.0909	0	0.20202
2	NON-BT	57	24.8026	5.39346	91.5119	0	0	3.09461	0	0
2	NON-BT	58	64.1667	3.6075	42.1356	0	0	54.2569	0	0
2	NON-BT	59	29.3458	5.41401	91.4809	0	0	3.1051	0	0
2	NON-BT	60	14.0181	10.2919	86.3287	0	0	3.37942	0	0
2	NON-BT	61	37.0126	6.90391	89.9644	0	0	3.13167	0	0
2	NON-BT	62	17.3739	13.2013	75.5776	0	0	11.2211	0	0
2	NON-BT	63	24.2417	12.3275	59.9816	0	0	27.6909	0	0
2	NON-BT	64	13.1481	16.3158	38.2456	30.5263	0	14.5614	0.350877	0
2	NON-BT	65	25.8734	11.2524	64.1879	0	0	24.5597	0	0
2	NON-BT	66	40.5128	6.07595	64.1772	0	0	29.7468	0	0
2	NON-BT	67	23.5892	40.6699	22.0096	0	0	37.3206	0	0
2	NON-BT	68	44.1039	10.1147	82.8773	0	0	6.83142	0.117682	0.0588408
2	NON-BT	69	33.1835	31.3147	64.7012	0	0	3.98406	0	0
2	NON-BT	70	34.1869	12.973	67.1815	5.01931	0	14.8263	0	0
2	NON-BT	71	23.3121	13.8434	78.5974	0	0	7.5592	0	0
2	NON-BT	72	12.3367	23.1373	43.9216	19.2157	0	13.7255	0	0
2	NON-BT	73	22.2405	25.8303	43.9114	24.5387	0	5.71956	0	0
2	NON-BT	74	22.2259	6.83507	88.4101	0	0	4.75483	0	0
2	NON-BT	75	2.07567	1.26582	45.5696	1.26582	0	51.8987	0	0
2	NON-BT	76	20.5714	17.6282	72.0085	0	0	10.3632	0	0
2	NON-BT	77	44.038	18.8145	80.6915	0	0	0.493938	0	0
2	NON-BT	78	27.7655	13.6769	85.0347	0	0	1.2884	0	0
2	NON-BT	79	7.44949	7.45763	13.8983	75.9322	0	2.71186	0	0
2	NON-BT	80	21.5636	18.1275	75.2988	0	0	6.57371	0	0
2	NON-BT	81	28.6705	12.0968	84.0726	0	0	3.83065	0	0
2	NON-BT	82	19.7596	26.764	72.9927	0	0	0.243309	0	0
2	NON-BT	83	16.4496	51.4429	24.0903	20.0753	1.75659	2.63488	0	0
2	NON-BT	84	31.8042	4.82426	94.142	0	0	0.895934	0.137836	0
2	NON-BT	85	21.2161	18.2305	37.697	29.2512	0	14.7286	0	0.0926975
2	NON-BT	86	27.93	12.9977	78.8129	0	0	7.73854	0	0.450789
2	NON-BT	87	28.7394	8.9198	71.1948	0	0	19.8854	0	0
2	NON-BT	88	20.1437	4.09511	43.3289	0	0	52.576	0	0
2	NON-BT	89	22.9617	10.8696	89.1304	0	0	0	0	0
2	NON-BT	90	18.2212	4.74934	82.3219	0	0	12.9288	0	0
2	NON-BT	91	23.9968	4.34783	87.6254	0	0	8.02676	0	0
2	NON-BT	92	0	0	0	0	0	0	0	0
2	NON-BT	93	28.6957	61.553	31.0606	0	0	7.38636	0	0
2	NON-BT	94	20.2037	13.8655	60.2941	0	0	25.8403	0	0
2	NON-BT	95	32.4561	12.5948	81.6388	0	4.55235	1.21396	0	0
2	NON-BT	96	32.431	4.58265	84.4517	0	0	10.9656	0	0
2	NON-BT	97	18.4665	10.4956	20.9913	45.481	0	22.7405	0	0.291545
2	NON-BT	98	20.5384	13.6275	66.0784	0	19.2157	1.07843	0	0
2	NON-BT	99	21.4662	19.1646	79.1155	0	0	1.7199	0	0
2	NON-BT	100	49.4342	8.86981	69.814	0	0	21.3162	0	0
2	NON-BT	101	32.4968	5.54455	93.2673	0	0	1.18812	0	0
2	NON-BT	102	5.46697	61.4583	25	0	0	13.5417	0	0
2	NON-BT	103	27.7247	1.72414	95.8621	0	0	2.41379	0	0
2	NON-BT	104	0.446067	95.1923	0	0	0	0	0	4.80769
2	NON-BT	105	35.0398	50.922	48.5106	0	0	0.567376	0	0
2	NON-BT	106	27.5032	18.7549	77.0534	0	0	2.25963	0.101683	1.8303
2	NON-BT	107	38.3929	11.6279	82.6357	0	0	5.73643	0	0
2	NON-BT	108	12.1865	11.6095	17.1504	69.657	0	1.58311	0	0
2	NON-BT	109	32.9148	5.1963	94.4573	0	0	0.230947	0.115473	0
2	NON-BT	110	14.5925	27.0677	67.2932	0	0	5.26316	0	0.37594
2	NON-BT	111	16.4214	2.94811	81.1321	0	0	15.9198	0	0
2	NON-BT	112	42.3	21.9858	70.6856	0	0	7.32861	0	0
2	NON-BT	113	27.8117	29.9373	67.5549	0	0	2.50784	0	0
2	NON-BT	114	10.2785	4.78088	83.2669	9.16335	0	2.78884	0	0
2	NON-BT	115	16.0345	8.06452	53.2258	38.7097	0	0	0	0
2	NON-BT	116	18.5537	15.2563	45.6496	38.1406	0	0.953516	0	0
2	NON-BT	117	14.2599	9.16561	77.7497	0	0	12.9583	0	0.126422
2	NON-BT	118	22.449	11.2727	78	0	0	10.7273	0	0
2	NON-BT	119	10.7867	77.5758	11.9192	0	0	10.5051	0	0
2	NON-BT	120	23.2215	11.5974	74.5077	12.3632	0	1.53173	0	0
2	NON-BT	121	13.5587	4.91132	26.1937	68.4857	0	0	0	0.409277
2	NON-BT	122	44.5118	10.9358	64.8531	17.4102	0.054407	6.74646	0	0
2	NON-BT	123	30.781	14.0299	83.6816	0	0	2.28856	0	0
2	NON-BT	124	16.5046	3.20999	36.3798	52.4298	0	7.89122	0.0891663	0
2	NON-BT	125	19.6951	18.808	74.4582	0	0	6.73375	0	0
2	NON-BT	126	16.4295	10.7216	60.4124	27.2165	0	1.64948	0	0
2	NON-BT	127	26.3419	5.30413	71.5202	19.1633	0	3.93532	0	0.0769955
2	NON-BT	128	29.0637	2.61652	82.0114	14.7179	0	0.654129	0	0
2	NON-BT	129	24.7303	16.3636	53.0303	21.8182	0	2.57576	0	6.21212
2	NON-BT	130	21.0573	5.43933	46.2343	47.4895	0	0.83682	0	0
2	NON-BT	131	15.3741	32.5832	60.7632	0	0	6.16438	0	0.489237
2	NON-BT	132	1.50754	0	100	0	0	0	0	0
2	NON-BT	133	4.35908	10.4167	87.4094	0	0	1.3587	0	0.815217
2	NON-BT	134	11.4096	7.41483	84.9699	0	0	7.21443	0.400802	0
2	NON-BT	135	36.0143	30.1331	63.9103	0	0	4.48493	0	1.47162
2	NON-BT	136	4.37719	32.4748	62.71	0	0	2.79955	0	2.01568
2	NON-BT	137	15.7327	3.0914	94.8925	0	0	2.01613	0	0
2	NON-BT	138	9.07928	8.92019	88.2629	0	0	2.8169	0	0
2	NON-BT	139	12.3889	21.0648	77.5463	0	0	1.38889	0	0
2	NON-BT	140	0.0611621	78.2609	0	0	0	0	21.7391	0
2	NON-BT	141	16.5809	8.21566	86.9063	0	0	4.10783	0	0.770218
2	NON-BT	142	23.2441	31.4295	61.0166	0	0	7.2613	0	0.292619
2	NON-BT	143	9.37024	32.5203	58.8076	0	0	8.67209	0	0
2	NON-BT	144	24.779	27.5778	69.9406	0	0	2.41174	0.0699056	0
2	NON-BT	145	11.5867	3.39506	95.8333	0	0	0.617284	0.154321	0
2	NON-BT	146	33.3206	6.03795	92.1794	0	0	1.78263	0	0
2	NON-BT	147	14.9139	2.57985	96.3145	0	0	1.10565	0	0
2	NON-BT	148	30.7018	1.90476	76.1905	0	0	21.9048	0	0
2	NON-BT	149	2.11882	7.84314	92.1569	0	0	0	0	0
2	NON-BT	150	4.64701	17.1429	81.9048	0	0	0	0	0.952381
2	NON-BT	151	0	0	0	0	0	0	0	0
2	NON-BT	152	6.75433	30.0885	62.8319	0	0	7.07965	0	0
2	NON-BT	153	1.17509	60	40	0	0	0	0	0
2	NON-BT	154	5.46296	3.38983	94.9153	0	0	1.69492	0	0
2	NON-BT	155	12.8644	2.83286	96.6006	0	0	0.566572	0	0
2	NON-BT	156	7.9932	5.95745	8.51064	71.4894	0	14.0426	0	0
2	NON-BT	157	23.0507	17.9704	81.8182	0	0	0.211416	0	0
2	NON-BT	158	20.8081	6.31068	93.6893	0	0	0	0	0
2	NON-BT	159	24.6817	10.119	89.4841	0	0	0.396825	0	0
2	NON-BT	160	23.4358	12.4122	86.6511	0	0	0.936768	0	0
2	NON-BT	161	40.079	0.766703	99.1238	0	0	0.109529	0	0
2	NON-BT	162	14.4402	9.35829	90.107	0	0	0.534759	0	0
2	NON-BT	163	31.6694	37.1701	51.2463	10.8504	0	0.733138	0	0
2	NON-BT	164	16.5067	1.74419	98.2558	0	0	0	0	0
2	NON-BT	165	19.1176	12.2825	87.5128	0	0	0	0.204708	0
2	NON-BT	166	34.3666	7.04961	91.906	0	0	0.913838	0.130548	0
2	NON-BT	167	66.1261	26.2943	71.6621	2.0436	0	0	0	0
2	NON-BT	168	35.1034	2.1611	78.9784	18.8605	0	0	0	0
2	NON-BT	169	41.9084	7.46812	92.5319	0	0	0	0	0
2	NON-BT	170	6.02564	24.3056	72.9167	0	0	0.694444	2.08333	0
2	NON-BT	171	9.764	43.128	55.4502	0	0	1.4218	0	0
2	NON-BT	172	46.0396	8.01718	82.6772	9.16249	0	0	0.143164	0
2	NON-BT	173	16.7986	23.5546	76.2313	0	0	0.214133	0	0
2	NON-BT	174	23.8884	2.87041	96.5808	0	0	0.337695	0.21106	0
2	NON-BT	175	23.4965	5.80357	94.1964	0	0	0	0	0
2	NON-BT	176	30.5682	7.0632	92.8129	0	0	0.123916	0	0
2	NON-BT	177	21.0764	6.42504	81.7133	11.8616	0	0	0	0
2	NON-BT	178	36.161	7.63889	88.9881	0	0	3.1746	0.198413	0
2	NON-BT	179	21.3745	11.37	88.63	0	0	0	0	0
2	NON-BT	180	30.9002	1.9685	97.769	0.131234	0	0.131234	0	0
2	NON-BT	181	21.4039	7.59289	84.3296	0	0	8.07754	0	0
2	NON-BT	182	10.7019	29.9595	52.6316	0	0	17.4089	0	0
2	NON-BT	183	28.3582	19.0283	79.7571	0	0	1.21457	0	0
2	NON-BT	184	19.4268	24.3169	55.4645	0	0	20.2186	0	0
2	NON-BT	185	14.0871	0	97.0395	0	0	2.96053	0	0
2	NON-BT	186	16.8998	12.7586	66.8966	16.5517	0	3.7931	0	0
2	NON-BT	187	34.8485	40.3986	54.3478	0	0	5.25362	0	0
2	NON-BT	188	32.2479	3.58306	94.9511	0	0	1.4658	0	0
2	NON-BT	189	31.5538	21.8707	75.9285	0	0	2.20083	0	0
2	NON-BT	190	24.3377	13.1519	81.8594	0	0	4.98866	0	0
2	NON-BT	191	45.8	13.9738	82.5328	0	0	3.49345	0	0
2	NON-BT	192	19.514	52.2059	41.9118	0	0	3.30882	0	2.57353
2	NON-BT	193	24.532	6.34921	84.2857	2.38095	0	6.8254	0	0.15873
2	NON-BT	194	10.1227	31.7365	59.2814	0	0	7.78443	1.1976	0
2	NON-BT	195	32.2454	0.910931	94.7368	0	0	4.35223	0	0
2	NON-BT	196	18.722	10.3792	84.6307	0	0	4.99002	0	0
2	NON-BT	197	31.1393	13.8355	32.2829	53.3436	0	0.538048	0	0
2	NON-BT	198	32.28	10.285	89.715	0	0	0	0	0
2	NON-BT	199	6.1936	7.28477	91.3907	0	0	1.3245	0	0
2	NON-BT	200	23.6842	2.77778	57.9365	38.8889	0	0.396825	0	0
2	NON-BT	201	30.2006	6.15006	86.8389	0	0	7.01107	0	0
2	NON-BT	202	19.0997	6.00939	75.8685	15.0235	0	3.09859	0	0
2	NON-BT	203	25.0567	6.93816	92.911	0	0	0.15083	0	0
2	NON-BT	204	4.18848	0	92.5	0	0	7.5	0	0
2	NON-BT	205	7.43913	0	100	0	0	0	0	0
2	NON-BT	206	19.8917	7.78986	92.029	0	0	0	0	0.181159
2	NON-BT	207	35.7964	10.5505	89.4495	0	0	0	0	0
2	NON-BT	208	24.4092	8.14917	90.884	0.828729	0	0	0	0.138122
2	NON-BT	209	10.8854	3.06407	95.8217	0	0	1.11421	0	0
2	NON-BT	210	24.4763	4.12044	95.4041	0	0	0.475436	0	0
2	NON-BT	211	6.61553	2.89855	81.8841	14.4928	0	0.724638	0	0
2	NON-BT	212	30.2292	2.71868	83.6879	13.2388	0	0.118203	0	0.236407
2	NON-BT	213	6.75676	5	94.2857	0	0	0.714286	0	0
2	NON-BT	214	13.318	4.49827	93.0796	0	0	2.42215	0	0
2	NON-BT	215	6.14035	0	96.9925	0	0	3.00752	0	0
2	NON-BT	216	25.3736	7.42638	92.3175	0	0	0.256082	0	0
2	NON-BT	217	18.3191	17.1247	82.8753	0	0	0	0	0
2	NON-BT	218	23.2827	2.5729	95.0257	0	0	2.40137	0	0
2	NON-BT	219	10.8861	6.20155	93.7984	0	0	0	0	0
2	NON-BT	220	6.78372	0	100	0	0	0	0	0
2	NON-BT	221	17.803	6.99088	93.0091	0	0	0	0	0
2	NON-BT	222	16.0525	9.03294	82.4655	8.50159	0	0	0	0
2	NON-BT	223	18.3803	0	100	0	0	0	0	0
2	NON-BT	224	23.4402	0	100	0	0	0	0	0
2	NON-BT	225	10.1364	13.4529	58.7444	25.1121	0	2.69058	0	0
2	NON-BT	226	20.1215	3.7001	78.8705	17.4294	0	0	0	0
2	NON-BT	227	6.24465	8.21918	91.0959	0	0	0.684932	0	0
2	NON-BT	228	22.0094	5.80153	94.1985	0	0	0	0	0
2	NON-BT	229	26.2987	1.38889	98.6111	0	0	0	0	0
2	NON-BT	230	30.5064	4.2133	95.7209	0	0	0	0	0.0658328
2	NON-BT	231	36.0519	0.768836	98.5392	0	0	0.384418	0	0.307535
2	NON-BT	232	10.3873	2.31125	86.9029	10.7858	0	0	0	0
2	NON-BT	233	12.3377	23.4818	76.5182	0	0	0	0	0
2	NON-BT	234	22.2826	6.16175	93.1964	0	0	0.641849	0	0
2	NON-BT	235	8.12087	0	100	0	0	0	0	0
2	NON-BT	236	12.3708	4.914	92.8747	0	0	2.2113	0	0
2	NON-BT	237	14.6266	6.85579	73.2861	19.8582	0	0	0	0
2	NON-BT	238	22.9465	5.41872	93.2677	0	0	1.31363	0	0
2	NON-BT	239	33.0457	9.79112	90.2089	0	0	0	0	0
2	NON-BT	240	19.5198	0	98.8095	0	0	1.19048	0	0
2	NON-BT	241	36.0277	8.86752	67.9487	22.4359	0	0.747863	0	0
2	NON-BT	242	34.5261	4.35502	91.6759	3.96913	0	0	0	0
2	NON-BT	243	18.8372	43.8272	54.321	0	0	1.85185	0	0
2	NON-BT	244	21.1485	1.13529	94.0397	4.25733	0	0.567644	0	0
2	NON-BT	245	18.2095	23.5714	74.6429	0	0	1.54762	0	0.238095
2	NON-BT	246	4.19784	33.3333	57.6577	0	0	0	0	9.00901
2	NON-BT	247	25.4705	14.3842	85.6158	0	0	0	0	0
2	NON-BT	248	9.51785	3.28947	94.4079	0	0	2.30263	0	0
2	NON-BT	249	28.5165	21.3873	46.2428	30.8285	0	1.54143	0	0
2	NON-BT	250	10.3053	0	98.5185	0	0	1.48148	0	0
2	NON-BT	251	46.1345	8.92532	74.8634	0	0	16.2113	0	0
2	NON-BT	252	30.3929	4.94297	95.057	0	0	0	0	0
2	NON-BT	253	11.7318	16.706	57.783	23.5849	0	0.982704	0	0.943396
2	NON-BT	254	4.67359	28.5714	71.4286	0	0	0	0	0
2	NON-BT	255	20.6945	17.7066	82.2934	0	0	0	0	0
2	NON-BT	256	15.1386	5.98592	94.0141	0	0	0	0	0
2	NON-BT	257	19.1919	18.6235	81.3765	0	0	0	0	0
2	NON-BT	258	24.1243	0	99.726	0	0	0.273973	0	0
2	NON-BT	259	31.0976	5.88235	94.1176	0	0	0	0	0
2	NON-BT	260	12.5214	10.0683	80.5461	9.21502	0	0.170648	0	0
2	NON-BT	261	12.6575	0	99.095	0	0	0.904977	0	0
2	NON-BT	262	30	9.71751	89.7175	0	0	0.564972	0	0
2	NON-BT	263	0.743802	100	0	0	0	0	0	0
2	NON-BT	264	28.0488	19.1524	79.1414	0	0	1.70611	0	0
2	NON-BT	265	8.15668	32.7684	63.2768	0	0	3.9548	0	0
2	NON-BT	266	29.7214	3.02083	64.5833	28.125	0	4.27083	0	0
2	NON-BT	267	13.292	7.25389	92.7461	0	0	0	0	0
2	NON-BT	268	23.8697	5.46075	84.9829	9.55631	0	0	0	0
2	NON-BT	269	18.9631	7.38007	79.3358	11.0701	0	0.738007	0.830258	0.645756
2	NON-BT	270	28.1088	5.36604	94.4423	0	0	0	0.191644	0
2	NON-BT	271	5.56211	16.6078	83.0389	0	0	0.353357	0	0
2	NON-BT	272	31.7523	2.48963	82.5726	0	0	14.9378	0	0
2	NON-BT	273	34.8237	3.20988	73.0864	23.7037	0	0	0	0
2	NON-BT	274	5.83333	66.1654	0	0	0	33.8346	0	0
2	NON-BT	275	12.618	12.585	80.9524	6.46259	0	0	0	0
2	NON-BT	276	31.4227	0	63.5179	36.4821	0	0	0	0
2	NON-BT	277	33.86	5	81	14	0	0	0	0
2	NON-BT	278	51.7719	1.81818	98.1818	0	0	0	0	0
2	NON-BT	279	29.7826	14.3066	77.6642	8.0292	0	0	0	0
2	NON-BT	280	3.35008	13.75	80	0	0	6.25	0	0
2	NON-BT	281	28.012	7.95699	41.2903	50.7527	0	0	0	0
2	NON-BT	282	4.77129	4.13223	90.9091	0	0	4.95868	0	0
2	NON-BT	283	17.381	2.96804	71.2329	25.7991	0	0	0	0
2	NON-BT	284	34.2105	0	94.3333	5.33333	0	0	0.166667	0.166667
2	NON-BT	285	5.95455	3.81679	83.9695	0	0	12.2137	0	0
2	NON-BT	286	17.1146	3.9261	95.843	0	0	0.230947	0	0
2	NON-BT	287	4.49754	14.8437	82.8125	0	0	2.34375	0	0
2	NON-BT	288	7.98923	13.4831	31.4607	55.0562	0	0	0	0
2	NON-BT	289	7.16123	1.1976	98.8024	0	0	0	0	0
2	NON-BT	290	56.5819	0	100	0	0	0	0	0
2	NON-BT	291	30.3077	36.0406	63.9594	0	0	0	0	0
2	NON-BT	292	16.8238	0.875657	24.8687	73.5552	0	0.700525	0	0
2	NON-BT	293	20.3704	59.4545	0	40.5455	0	0	0	0
2	NON-BT	294	5.39095	4.58015	91.6031	0	0	3.81679	0	0
2	NON-BT	295	66.9958	7.68037	92.3196	0	0	0	0	0
2	NON-BT	296	14.994	5.57769	72.9084	21.5139	0	0	0	0
2	NON-BT	297	17.0124	2.43902	22.7642	74.7967	0	0	0	0
2	NON-BT	298	11.7448	33.2268	3.83387	62.6198	0	0.319489	0	0
2	NON-BT	299	13.4216	0	0	100	0	0	0	0
2	NON-BT	300	27.0251	7.82493	92.1751	0	0	0	0	0
2	NON-BT	301	21.1538	0.757576	67.2727	31.8182	0	0.151515	0	0
2	NON-BT	302	14.3977	34.6705	0	65.3295	0	0	0	0
2	NON-BT	303	20.811	7.18789	89.9117	0	2.26986	0.630517	0	0
2	NON-BT	304	22.8213	1.94175	97.7346	0	0	0.323625	0	0
2	NON-BT	305	28.1391	14.2857	85.5538	0	0	0.160514	0	0
2	NON-BT	306	31.2845	3.97351	96.0265	0	0	0	0	0
2	NON-BT	307	23.6765	41.6149	49.0683	0	0	9.31677	0	0
2	NON-BT	308	54.8682	5.1756	81.793	11.0906	0	1.94085	0	0
